# Supplementary material for: Tools for the Assessment of Risk-Taking Behavior in Older Adults with Mild Dementia: A Cross-Sectional Clinical Study
Source: Brain Sci. 2023 Jun 19;13(6):967. doi: 10.3390/brainsci13060967 (PMC10296531; doi:10.3390/brainsci13060967)
Supplement: Supplementary file 1 [file brainsci-13-00967-s001.zip]

Archive with 1 entries (1 files):
- brainsci-2443617-supplementary.pdf
